# Supplementary material for: Cross-Platform Evaluation of Commercially Targeted and Untargeted Metabolomics Approaches to Optimize the Investigation of Psychiatric Disease
Source: Metabolites. 2021 Sep 8;11(9):609. doi: 10.3390/metabo11090609 (PMC8466258; doi:10.3390/metabo11090609)
Supplement: Supplementary file 1 [file metabolites-11-00609-s001.zip]

Archive with 1 entries (1 files):
- metabolites-1346256-supplementary.pdf
